# Supplementary material for: The ETHYLENE RESPONSE FACTOR6-GRETCHEN HAGEN3.5 module regulates rooting and heat tolerance in Dimocarpus longan
Source: Plant Physiol. 2025 Mar 19;197(3):kiaf096. doi: 10.1093/plphys/kiaf096 (PMC11950727; doi:10.1093/plphys/kiaf096)
Supplement: kiaf096_Supplementary_Data [file kiaf096_supplementary_data.zip › TableS1.xlsx]

## Sheet: Sheet1
Table S1 Relative expression of DlERF6 under heat stress and IAA treatment in longan roots.
	Heat	IAA
0 h	1.00±0.13	1.00±0.07
24 h	11.13±1.63	2.61±0.41
48 h	17.71±1.41	7.94±1.45
