# Supplementary material for: The ETHYLENE RESPONSE FACTOR6-GRETCHEN HAGEN3.5 module regulates rooting and heat tolerance in Dimocarpus longan
Source: Plant Physiol. 2025 Mar 19;197(3):kiaf096. doi: 10.1093/plphys/kiaf096 (PMC11950727; doi:10.1093/plphys/kiaf096)
Supplement: kiaf096_Supplementary_Data [file kiaf096_supplementary_data.zip › TableS10.xlsx]

## Sheet: Sheet1
Table S10 Relative Expression of DlGH3.5 in DlERF6 overexpression and DlERF6 RNAi roots.
	WT	ERF6 OE-1	ERF6 OE-2	erf-1	erf-2
25℃	1.00±0.10	0.19±0.01	0.22±0.03	5.20±0.76	5.97±0.80
42℃	1.01±0.22	0.45±0.10	0.50±0.12	12.90±1.45	7.49±1.19
