# Supplementary material for: The ETHYLENE RESPONSE FACTOR6-GRETCHEN HAGEN3.5 module regulates rooting and heat tolerance in Dimocarpus longan
Source: Plant Physiol. 2025 Mar 19;197(3):kiaf096. doi: 10.1093/plphys/kiaf096 (PMC11950727; doi:10.1093/plphys/kiaf096)
Supplement: kiaf096_Supplementary_Data [file kiaf096_supplementary_data.zip › TableS11.xlsx]

## Sheet: Sheet1
Table S11 Relative LUC/REN ratios
	Empty vector+proDlGH3.5-LUC	35S-ERF6+proDlGH3.5-LUC
LUC/REN	8.50±1.07	1.00±0.20
