# Supplementary material for: The ETHYLENE RESPONSE FACTOR6-GRETCHEN HAGEN3.5 module regulates rooting and heat tolerance in Dimocarpus longan
Source: Plant Physiol. 2025 Mar 19;197(3):kiaf096. doi: 10.1093/plphys/kiaf096 (PMC11950727; doi:10.1093/plphys/kiaf096)
Supplement: kiaf096_Supplementary_Data [file kiaf096_supplementary_data.zip › TableS12.xlsx]

## Sheet: Sheet1
Table S12 Relative expression of DlGH3.5 in DlGH3.5 overexpression and DlGH3.5 RNAi roots.
WT	GH3.5 OE-1	GH3.5 OE-2	gh3.5-1	gh3.5-2
1.00±0.11	7.23±1.33	11.26±1.66	0.54±0.08	0.66±0.09
