# Supplementary material for: The ETHYLENE RESPONSE FACTOR6-GRETCHEN HAGEN3.5 module regulates rooting and heat tolerance in Dimocarpus longan
Source: Plant Physiol. 2025 Mar 19;197(3):kiaf096. doi: 10.1093/plphys/kiaf096 (PMC11950727; doi:10.1093/plphys/kiaf096)
Supplement: kiaf096_Supplementary_Data [file kiaf096_supplementary_data.zip › TableS13.xlsx]

## Sheet: Sheet1
Table S13 Hairy root number in DlGH3.5 overexpression and DlGH3.5 RNAi lines.
WT	GH3.5-OE	gh3.5
11.90±1.45	6.44±1.42	27.80±3.26
