# Supplementary material for: The ETHYLENE RESPONSE FACTOR6-GRETCHEN HAGEN3.5 module regulates rooting and heat tolerance in Dimocarpus longan
Source: Plant Physiol. 2025 Mar 19;197(3):kiaf096. doi: 10.1093/plphys/kiaf096 (PMC11950727; doi:10.1093/plphys/kiaf096)
Supplement: kiaf096_Supplementary_Data [file kiaf096_supplementary_data.zip › TableS15.xlsx]

## Sheet: Sheet2
Table S15 Quantification of physiological indicators in DlGH3.5 overexpression and DlGH3.5 RNAi roots.
The Content of IAA (ng/g FW)
	WT	GH3.5 OE-1	GH3.5 OE-2	gh3.5-1	gh3.5-2
25℃	32.29±0.94	26.80±0.79	26.47±0.72	37.63±1.92	38.73±1.79
42℃	36.41±1.67	32.48±2.07	32.69±0.97	40.61±1.34	41.32±1.58
The Content of H2O2(μmol/g FW)
	WT	GH3.5 OE-1	GH3.5 OE-2	gh3.5-1	gh3.5-2
25℃	2.78±0.19	3.97±0.09	3.99±0.12	1.69±0.11	1.66±0.15
42℃	3.44±0.28	4.84±0.30	5.06±0.12	2.41±0.27	2.11±0.11
The Activity of SOD(U/g FW)
	WT	GH3.5 OE-1	GH3.5 OE-2	gh3.5-1	gh3.5-2
25℃	105.75±7.01	59.16±3.43	58.34±3.36	148.92±11.76	138.85±9.53
42℃	128.02±7.14	87.22±5.54	79.97±5.34	188.82±14.59	169.81±10.95
The Activity of POD(U/g FW)
	WT	GH3.5 OE-1	GH3.5 OE-2	gh3.5-1	gh3.5-2
25℃	200.67±6.43	86.67±9.87	85.33±7.02	342.67±9.02	409.33±6.11
42℃	425.33±41.10	174.67±11.02	197.33±18.90	634.67±47.43	632.00±29.46
The Activity of CAT (U/g FW)
	WT	GH3.5 OE-1	GH3.5 OE-2	gh3.5-1	gh3.5-2
25℃	57.72±3.77	29.56±4.97	28.67±2.13	116.71±7.59	108.56±8.45
42℃	87.28±6.29	44.60±4.43	47.14±2.49	208.33±10.66	203.61±14.63
