# Supplementary material for: The ETHYLENE RESPONSE FACTOR6-GRETCHEN HAGEN3.5 module regulates rooting and heat tolerance in Dimocarpus longan
Source: Plant Physiol. 2025 Mar 19;197(3):kiaf096. doi: 10.1093/plphys/kiaf096 (PMC11950727; doi:10.1093/plphys/kiaf096)
Supplement: kiaf096_Supplementary_Data [file kiaf096_supplementary_data.zip › TableS16.xlsx]

## Sheet: Sheet1
Table S16 List of primers used in this study.
Gene name	Primer sequences (5′ to 3′)		Use
pCAMBIA-1301-DlGH3.5	F: gctatgaccatgattacgaattcATGCCAGAAGTTCCTAGAAACC	R: gccaagcttgcatgcctgcagTCAGTTGTCGACACAGCTCCACT	Vector construction
pCAMBIA-1301-DlERF6	F: AGCTCGGTACCCGGGGATCCATGGCTACACCAAATGAAATTA	R: TTGCATGCCTGCAGGTCGACTCAAAGAACCATCAACTGTG	Vector construction
pCAMBIA-1302-DlERF6	F: acgggggactcttgaccatggATGGCTACACCAAATGAAATTATGG	R: aagttcttctcctttactagtAAGAACCATCAACTGTGGGAATCC	Vector construction
pGreenⅡ 0800-GH3.5pro-LUC	ctatagggcgaattgggtaccACACATTATATATACATGACCATTCATTAATT	tgtttttggcgtcttccatggGTGATCATCACTCAATTATCTACTTGGC	Vector construction
DlERF6-RNAi	C1-F GACTAGTAATGAAATTATGGCGCTTGAGTT C2-F GGGGTACCAATGAAATTATGGCGCTTGAGTT	C1-R CGAGCTCCGCATCGAAT TTAAAAGAGTTGTC C2-R CGGGATCCCGCATCGAAT TTAAAAGAGTTGTC	Vector construction
DlGH3.5-RNAi	C1-F GACTAGTATGCCAGAAGTTCCTAGAAACCA C2-F GGGGTACCATGCCAGAAGTTCCTAGAAACCA	C1-R CGAGCTCCCTCGTCAGCTCTTCTTCAATTG C2-R CGGGATCCCCTCGTCAGCTCTTCTTCAATTG	Vector construction
DlGH3.5	F:GGACAAAGGGAAAGGAATG	R:GGTGTAGTTGGTGTAAGGGTC	RT-qPCR
UBQ	F: GCCGACTACAACATCCAGAAG	R: GCTTGGTGTAGGTCTTCTTCTT	RT-qPCR
DlERF6	F: ATGGCTACACCAAATGAAATTATG	R: TTCCTTTGTCCACTCATTCGA	RT-qPCR
GUS	F: ACGTCCTGAAGAAACCCCAACC	R: TCCCGGCAATAACATACGGCGT	PCR
GUS	F: AAGAGCGATGAGCACGAGTA	R: AGAAATCAAACAACCCACGA	RT-qPCR
