# Supplementary material for: The ETHYLENE RESPONSE FACTOR6-GRETCHEN HAGEN3.5 module regulates rooting and heat tolerance in Dimocarpus longan
Source: Plant Physiol. 2025 Mar 19;197(3):kiaf096. doi: 10.1093/plphys/kiaf096 (PMC11950727; doi:10.1093/plphys/kiaf096)
Supplement: kiaf096_Supplementary_Data [file kiaf096_supplementary_data.zip › TableS2.xlsx]

## Sheet: Sheet1
Table S2 Relative expression of DlERF6 in DlERF6 overexpression (OE) and erf6 mutants.
WT	ERF6-OE1	ERF6-OE2	erf-1	erf-2
1.01±0.14	7.10±0.38	8.24±0.53	0.57±0.01	0.47±0.01
