# Supplementary material for: The ETHYLENE RESPONSE FACTOR6-GRETCHEN HAGEN3.5 module regulates rooting and heat tolerance in Dimocarpus longan
Source: Plant Physiol. 2025 Mar 19;197(3):kiaf096. doi: 10.1093/plphys/kiaf096 (PMC11950727; doi:10.1093/plphys/kiaf096)
Supplement: kiaf096_Supplementary_Data [file kiaf096_supplementary_data.zip › TableS4.xlsx]

## Sheet: Sheet1
Table S4 Hairy root length in DlERF6 overexpression (OE) and DlERF6 RNAi lines.
WT	ERF6-OE	erf
49.10±3.48	69.9±4.33	32.80±3.43
