# Supplementary material for: The ETHYLENE RESPONSE FACTOR6-GRETCHEN HAGEN3.5 module regulates rooting and heat tolerance in Dimocarpus longan
Source: Plant Physiol. 2025 Mar 19;197(3):kiaf096. doi: 10.1093/plphys/kiaf096 (PMC11950727; doi:10.1093/plphys/kiaf096)
Supplement: kiaf096_Supplementary_Data [file kiaf096_supplementary_data.zip › TableS5.xlsx]

## Sheet: Sheet1
Table S5 Quantification of physiological indicators in DlERF6 overexpression (OE) and DlERF6 RNAi roots.
The Content of H2O2 (μmol/g FW)
	WT	ERF6 OE-1	ERF6 OE-2	erf-1	erf-2
25℃	1.34±0.07	0.51±0.22	0.55±0.27	1.93±0.05	1.95±0.06
42℃	2.65±0.28	1.80±0.08	1.79±0.09	4.05±0.43	4.40±0.31
The Activity of SOD (U/g FW)
	WT	ERF6 OE-1	ERF6 OE-2	erf-1	erf-2
25℃	56.62±3.13	117.81±9.60	112.69±8.60	30.47±2.35	35.20±6.01
42℃	112.44±3.12	146.95±9.97	168.20±6.13	92.84±8.60	91.25±7.28
The Activity of POD (U/g FW)
	WT	ERF6 OE-1	ERF6 OE-2	erf-1	erf-2
25℃	124.27±10.13	266.67±44.06	278.67±31.07	34.67±6.11	37.33±6.11
42℃	273.33±12.22	558.67±49.69	585.33±38.44	136.00±10.58	146.67±16.17
The Activity of CAT (U/g FW)
	WT	ERF6 OE-1	ERF6 OE-2	erf-1	erf-2
25℃	81.46±1.96	80.32±6.56	80.19±2.91	80.61±7.95	72.08±1.89
42℃	170.57±6.04	271.71±16.02	249.99±21.78	103.04±6.69	106.61±5.94
The Activity of GST (U/g FW)
	WT	ERF6 OE-1	ERF6 OE-2	erf-1	erf-2
25℃	1.15±0.32	1.01±0.19	0.96±0.20	1.17±0.12	1.08±0.17
42℃	5.37±0.09	16.47±1.24	16.99±2.46	1.64±0.10	1.67±0.11
The Content of IAA (ng/g FW)
	WT	ERF6 OE-1	ERF6 OE-2	erf-1	erf-2
25℃	30.57±1.71	36.93±2.31	37.14±1.77	24.59±2.12	24.38±2.11
42℃	38.62±1.76	52.22±1.71	52.40±2.95	29.56±2.29	29.50±2.21
