# Supplementary material for: The ETHYLENE RESPONSE FACTOR6-GRETCHEN HAGEN3.5 module regulates rooting and heat tolerance in Dimocarpus longan
Source: Plant Physiol. 2025 Mar 19;197(3):kiaf096. doi: 10.1093/plphys/kiaf096 (PMC11950727; doi:10.1093/plphys/kiaf096)
Supplement: kiaf096_Supplementary_Data [file kiaf096_supplementary_data.zip › TableS6.xlsx]

## Sheet: Sheet1
Table S6 RNA-seq analysis of DlERF6 overexpression roots in response to heat stress
gene_id	GENE NAME	WT	DlERF6 OE
Dlo008712	DlGH3.6	19.0654	8.09102
Dlo027192	DlGH3.5	5.43783	0.0389227
Dlo012143	DlGH3.9	0.458919	0.0329787
Dlo032619	DlGH3.17	0.485305	0.027832
Dlo027165	DlILR3.1	133.807	30.0864
Dlo010100	DlILR1	27.0082	15.1898
Dlo033990	DlILR3.2	73.9399	54.1826
Dlo008660	DlILR3.3	73.569	54.1696
Dlo000119	DlILR4	8.25687	5.6655
Dlo010091	DlILR3.4	0.028546	0.00454267
Dlo010261	DlILR3.5	0.337705	0.223572
Dlo012198	DlYUC10	0.166595	1.28806
Dlo000667	DlYUC4	0.013472	0.090627
Dlo029397	PODa	41.4475	3.13178
Dlo012213	POD3a	91.712	1.69865
Dlo021262	POD42	345.677	32.2376
Dlo010534	POD7	83.3342	458.687
Dlo028924	POD1a	46.4984	192.163
Dlo015596	PODb	726.333	211.298
Dlo016327	POD47a	60.0444	13.4578
Dlo010352	POD47b	152.253	32.401
Dlo029369	APX1	7.22704	39.3723
Dlo014407	POD6	33.3944	81.8182
Dlo021375	POD27	128.467	2.16998
Dlo010263	POD5a	37.0991	7.05952
Dlo033723	APX2	7.28532	34.8193
Dlo014842	POD4	1201.06	569.013
Dlo025767	PODA2a	2.72708	78.2654
Dlo025770	POD2a	45.4659	98.049
Dlo007070	PODL1	1.75428	31.7306
Dlo019710	POD66	0.124195	1.71921
Dlo011944	POD5b	20.283	8.51714
Dlo000736	APX6	10.5626	17.9536
Dlo006599	POD48a	1.62611	3.68273
Dlo027142	PODc	44.7935	9.7858
Dlo000701	POD3b	4.47886	7.27438
Dlo010094	PODL5a	0	0.261562
Dlo028089	PODL60L	0	0.185378
Dlo034649	POD55a	26.7601	34.1055
Dlo027568	POD55b	25.8274	32.3513
Dlo003383	POD40	0	0.116933
Dlo025768	PODA2b	0.091827	0.248939
Dlo010264	PODL5b	0.032846	0.119531
Dlo034712	POD5c	0	0.0415057
Dlo034238	PODL5c	1.07917	1.34351
Dlo026276	APX3	1014.24	1055.93
Dlo032110	POD65	0.0174973	0.068227
Dlo025769	POD2b	71.1963	74.4352
Dlo010531	POD12	0	0.027783
Dlo000853	POD46	0.107852	0.165539
Dlo034233	PODL5	1.3905	1.53594
Dlo019360	POD48b	0.0284327	0.0491743
Dlo004270	SOD1	37.4825	10.2504
Dlo026113	SOD2	41.7141	66.9921
Dlo017667	SOD3	8.31162	10.9455
Dlo017718	SOD4	3.3617	5.17574
Dlo028091	SOD5	23.5467	27.277
Dlo034480	GST1	64.2283	455.338
Dlo034479	GST2	230.943	877.032
Dlo004585	GST3	45.4429	8.77689
Dlo012512	GSH1	13.7648	1.99971
Dlo012415	GSH2	14.9906	38.7417
Dlo004580	GST4	49.2158	9.79482
Dlo014502	GST5	15.2042	4.43816
Dlo034481	GST6	68.9603	572.863
Dlo004587	GST7	33.7784	6.46642
Dlo017608	GST8	79.871	156.749
Dlo004432	GST9	39.6183	11.3247
Dlo012148	GSTF6	561.377	944.722
Dlo002738	GSH3	85.992	130.73
Dlo031382	GST10	52.2794	90.9792
Dlo006998	GST-A1	16.5927	40.6382
Dlo013304	GST11	11.8322	5.57693
Dlo002663	GST12	180.385	255.029
Dlo007000	GST-A2	0.642231	2.40231
Dlo031381	GST13	24.8808	35.3191
Dlo017606	GST14	34.962	43.7881
Dlo007773	GST-F6	1.18108	2.65365
Dlo009624	GST15	80.1655	85.252
Dlo020978	GST-C1	0.310426	0.525161
Dlo032514	GST-T3	0	0.035435
Dlo018511	GST-U10	0.02814	0.232233
Dlo028155	GST-F9	177.679	188.058
Dlo032239	GSH-Px	0	0.0430383
Dlo033662	GST-C2	0.157756	0.240978
Dlo004435	GST16	0.00629633	0.0227633
Dlo002679	GST17	0.786334	0.875449
Dlo029353	GST18	0.0571773	0.0727713
Dlo023503	Atg2	20.407	36.5522
Dlo008648	Atg18	18.6499	38.197
Dlo012453	Atg9	15.1769	28.2801
Dlo027106	Atg8	101.365	54.4746
Dlo003871	Atg18h	8.31764	14.3609
Dlo008494	Atg8C	97.712	57.2277
Dlo019891	Atg3	52.059	76.3897
Dlo031696	Atg8f	106.04	75.3897
Dlo010072	Atg13a	8.56648	13.803
Dlo001716	Atg18b	27.2861	20.929
Dlo012153	Atg18a	76.0448	97.2938
Dlo012957	Atg8f-1	42.727	32.2732
Dlo031942	Atg16	14.6598	19.0845
Dlo011928	Atg8i-1	13.6441	18.6278
Dlo021274	Atg8C-2	31.6018	40.5353
Dlo020977	Atg5a	24.0402	21.0749
Dlo015792	Atg101	8.70304	11.8247
Dlo003445	Atg8i-2	8.39465	7.40533
Dlo033664	Atg5b	8.67676	8.8314
Dlo026410	HSP20	1.88042	19.1753
Dlo032661	HSP70	25.3317	42.3583
Dlo033789	HSP	0.49699	4.48291
Dlo008190	HSP90	281.124	220.935
Dlo005139	F3'H	0.0423307	0.277983
Dlo031642	F3'5'H-1	3.39748	5.74625
Dlo031641	F3'5'H-2	6.04067	7.39462
Dlo014309	F3H-1	68.769	9.05711
Dlo015525	F3H-2	128.762	18.8734
Dlo032225	F3H-3	6.26521	7.20558
Dlo010957	CHS-1	111.896	13.526
Dlo027477	CHS-2	49.6582	9.9193
Dlo005008	CHS-2L	0	0.024762
Dlo014318	CHS-3	2.13892	2.32165
Dlo014372	CHS-4	0.0113787	0.024452
Dlo002716	CHS-3L	0	0.0113147
Dlo005414	UFGT	0.205585	0.601188
Dlo031257	LAR	24.7305	1.74234
Dlo011074	PAL1	250.326	100.311
Dlo029433	PAL2	195.436	385.619
Dlo026180	PAL3	7.70257	15.8248
Dlo000226	PAL4	0.326165	1.00359
Dlo031887	4CL9a	6.43201	98.6203
Dlo027622	4CL9b	60.088	21.4654
Dlo027621	4CL9c	51.9688	13.4258
Dlo001338	4CL5a	53.0893	16.1432
Dlo007738	4CL	245.655	347.67
Dlo027623	4CL9d	0	0.304899
Dlo013272	4CL5b	52.6353	66.201
Dlo019143	CCR1a	57.7798	116.456
Dlo013185	CCR2a	14.574	37.3553
Dlo013184	CCR2b	12.6391	24.7689
Dlo025540	CCR1b	20.8628	11.3184
Dlo019144	CCR1c	10.7915	16.1553
Dlo013186	CCR2c	1.23234	2.20448
Dlo013187	CCR2d	0	0.150262
Dlo028291	CAD1X	89.8344	22.2514
Dlo028293	CAD1	6.24599	12.7156
Dlo010941	CSEa	31.9171	95.2489
Dlo011256	CSEb	9.44952	1.52427
Dlo021558	CSEc	3.7233	8.63048
Dlo029539	COMT	3.62191	18.0128
Dlo032561	COMT1La	54.8097	91.2959
Dlo004250	COMTX1a	2.37636	0.403947
Dlo000136	COMTX1b	375.994	476.098
Dlo020696	COMT1Lb	2.16863	3.49387
Dlo000138	CCoAOMT1	28.3024	12.5713
Dlo023539	CCoAOMT2	947.772	1086.74
