# Supplementary material for: The ETHYLENE RESPONSE FACTOR6-GRETCHEN HAGEN3.5 module regulates rooting and heat tolerance in Dimocarpus longan
Source: Plant Physiol. 2025 Mar 19;197(3):kiaf096. doi: 10.1093/plphys/kiaf096 (PMC11950727; doi:10.1093/plphys/kiaf096)
Supplement: kiaf096_Supplementary_Data [file kiaf096_supplementary_data.zip › TableS7.xlsx]

## Sheet: Sheet1
Table S7 Transcription factors analysis of DlERF6 overexpression roots in response to heat stress
gene_id	Description	WT	DlERF6 OE
Dlo008971	NAC domain-containing protein 86-like [Citrus sinensis]	38.7405	2.87933
Dlo008816	NAC domain-containing protein 72 [Citrus sinensis]	46.8149	191.366
Dlo032141	NAC domain-containing protein 26-like [Citrus sinensis]	14.3554	1.00903
Dlo023064	NAC domain-containing protein 22 [Citrus clementina]	82.2508	21.1903
Dlo032147	NAC domain-containing protein 60-like [Citrus sinensis]	30.8084	4.45059
Dlo031348	kinesin-like protein NACK1 [Citrus sinensis]	4.01593	0.377401
Dlo004198	NAC transcription factor 13 [Litchi chinensis]	27.9228	86.0856
Dlo032535	NAC domain-containing protein, putative [Theobroma cacao]	9.56591	0.630019
Dlo025969	NAC domain-containing protein 90 [Quercus suber]	134.335	60.9504
Dlo029706	NAC domain containing protein 90 [Theobroma cacao]	0.105422	6.66442
Dlo030332	NAC domain-containing protein 100 [Citrus clementina]	36.6393	15.6263
Dlo032146	NAC domain-containing protein 89-like [Citrus sinensis]	18.8996	7.56926
Dlo019024	NAC domain-containing protein 83-like isoform X1 [Hevea brasiliensis]	67.3699	137.953
Dlo032140	NAC domain-containing protein 89-like [Citrus sinensis]	14.0055	5.60273
Dlo000020	NAC domain-containing protein 92 isoform X3 [Manihot esculenta]	22.5693	47.3372
Dlo011846	NAC domain-containing protein 86-like isoform X3 [Citrus sinensis]	0.163835	1.51839
Dlo011808	NAC domain-containing protein 43-like [Durio zibethinus]	5.12769	1.15325
Dlo025949	NAC domain-containing protein 89 [Citrus clementina]	3.54579	7.43318
Dlo023873	NAC domain-containing protein 104 [Citrus sinensis]	1.83512	6.74192
Dlo028013	NAC domain-containing protein 83-like [Citrus sinensis]	2.15934	0.664228
Dlo009641	NAC domain-containing protein 21/22 [Medicago truncatula]	1.39942	0.487211
Dlo016542	NAC domain-containing protein 104-like isoform X3 [Citrus sinensis]	2.45569	1.06584
Dlo034027	NAC domain-containing protein 83-like [Citrus sinensis]	0.982126	0.172358
Dlo014914	NAC domain-containing 29 -like protein [Gossypium arboreum]	0	0.306357
Dlo011847	NAC domain-containing protein 16-like isoform X3 [Citrus sinensis]	0.374924	0.0427697
Dlo019316	NAC domain-containing protein 79-like [Prunus avium]	0	0.332808
Dlo001982	NAC domain-containing protein 83-like [Citrus sinensis]	0.309248	0
Dlo015542	NAC domain-containing protein 83-like [Hevea brasiliensis]	0.213993	0.0157917
Dlo001991	NAC domain-containing protein 83-like [Citrus sinensis]	0.203181	0.612141
Dlo000194	PREDICTED: putative transcription factor bHLH041 [Juglans regia]	4.54704	36.5502
Dlo021738	transcription factor bHLH30 [Citrus clementina]	21.8861	97.1737
Dlo019045	PREDICTED: transcription factor bHLH137 [Vitis vinifera]	0.890233	22.8955
Dlo019208	transcription factor bHLH130-like [Citrus sinensis]	77.1568	170.657
Dlo002357	transcription factor bHLH153 [Citrus clementina]	53.7187	17.0751
Dlo017300	PREDICTED: transcription factor bHLH111 [Vitis vinifera]	18.2815	2.64769
Dlo032075	transcription factor bHLH162-like [Citrus sinensis]	1.15363	12.4617
Dlo006547	transcription factor bHLH68-like isoform X1 [Hevea brasiliensis]	42.6121	17.0485
Dlo002389	transcription factor bHLH153 [Citrus clementina]	19.3149	5.48685
Dlo002187	transcription factor bHLH62 isoform X1 [Citrus sinensis]	23.3559	8.97473
Dlo003655	transcription factor bHLH149 [Citrus sinensis]	24.288	5.34629
Dlo001572	transcription factor bHLH66 [Citrus clementina]	33.3176	78.0609
Dlo012291	bHLH2 [Litchi chinensis]	16.0064	6.49348
Dlo008714	PREDICTED: transcription factor bHLH123 isoform X1 [Theobroma cacao]	17.8866	38.7968
Dlo034764	transcription factor bHLH149 [Citrus sinensis]	26.5079	58.6812
Dlo012758	bHLH1 [Litchi chinensis]	4.21619	0.708189
Dlo018250	Transcription factor bHLH30 [Vitis vinifera]	6.13284	1.17782
Dlo013844	PREDICTED: transcription factor bHLH93 [Theobroma cacao]	4.08741	0.732034
Dlo010454	PREDICTED: transcription factor bHLH51 [Theobroma cacao]	6.35599	2.79451
Dlo018617	transcription factor BHLH089 [Morus notabilis]	3.40401	1.21487
Dlo016099	transcription factor bHLH18-like [Herrania umbratica]	1.89674	0.506826
Dlo018603	transcription factor BHLH089 [Morus notabilis]	5.34981	2.00472
Dlo034802	PREDICTED: transcription factor bHLH93 [Theobroma cacao]	1.14161	0.280236
Dlo016087	transcription factor bHLH25-like [Prunus avium]	0.2956	1.35491
Dlo024705	transcription factor bHLH160 [Quercus suber]	0.311327	0
Dlo006394	transcription factor bHLH87 isoform X1 [Herrania umbratica]	0.0431803	0.332208
Dlo014069	transcription factor bHLH95-like [Citrus sinensis]	0.0264357	0.443062
Dlo000292	ethylene-responsive transcription factor ERF017 [Citrus sinensis]	456.047	33.2829
Dlo013046	PREDICTED: ethylene-responsive transcription factor ERF107-like [Fragaria vesca subsp. vesca]	94.2417	1.21049
Dlo000351	ethylene-responsive transcription factor ERF017 [Populus trichocarpa]	139.273	17.7923
Dlo014832	ethylene-responsive transcription factor ERF110 isoform X3 [Citrus sinensis]	67.3551	261.876
Dlo021691	ethylene response factor 1-like protein ERF1-1 [Dimocarpus longan]	89.4614	303.907
Dlo027489	ethylene-responsive transcription factor ERF113-like [Quercus suber]	11.791	87.7505
Dlo028052	ethylene-responsive transcription factor ERF115-like [Hevea brasiliensis]	45.5809	161.453
Dlo019949	ethylene-responsive transcription factor ERF105 [Citrus clementina]	1194.13	528.895
Dlo019687	ethylene-responsive transcription factor ERF027 [Herrania umbratica]	303.189	105.057
Dlo015127	PREDICTED: ethylene-responsive transcription factor ERF022-like [Juglans regia]	30.5946	2.95736
Dlo023517	ethylene-responsive transcription factor ERF109-like [Manihot esculenta]	161.427	11.2531
Dlo002508	PREDICTED: ethylene-responsive transcription factor ERF096 [Theobroma cacao]	0.73738	11.6537
Dlo031291	ethylene-responsive transcription factor ERF118 [Citrus clementina]	3.58571	10.9498
Dlo015906	ethylene-responsive transcription factor ERF011 [Citrus clementina]	17.5805	46.623
Dlo011746	PREDICTED: ethylene-responsive transcription factor ERF023 [Theobroma cacao]	7.11861	1.20727
Dlo000291	ethylene-responsive transcription factor ERF016 [Citrus sinensis]	40.1828	16.8152
Dlo031229	ethylene-responsive transcription factor ERF112 [Citrus clementina]	12.7361	2.75907
Dlo015070	ethylene-responsive transcription factor ERF020 [Citrus sinensis]	0	4.98864
Dlo015069	ethylene-responsive transcription factor ERF020 [Morus notabilis]	0.561713	4.63101
Dlo031758	ethylene-responsive transcription factor 6-like [Citrus sinensis]	174.193	362.716
