# Supplementary material for: The ETHYLENE RESPONSE FACTOR6-GRETCHEN HAGEN3.5 module regulates rooting and heat tolerance in Dimocarpus longan
Source: Plant Physiol. 2025 Mar 19;197(3):kiaf096. doi: 10.1093/plphys/kiaf096 (PMC11950727; doi:10.1093/plphys/kiaf096)
Supplement: kiaf096_Supplementary_Data [file kiaf096_supplementary_data.zip › TableS8.xlsx]

## Sheet: Sheet1
Table S8 Metabolites related to flavonoid synthesis in DlERF6 overexpression and DlGH3.5 RNAi roots in response to heat stress
HMDB	Formula	CAS	KEGG COMPOUND ID	Super.Class	Class	Sub.Class	MS2 name	WT	DlERF6 OE	DlGH3.5-RNAi
HMDB0038370	C45H38O18	37064-30-5	C17624	Phenylpropanoids and polyketides	Flavonoids	Biflavonoids and polyflavonoids	Procyanidin C1	0.561165	0.863536	0.895584
HMDB0033973	C30H26O12	29106-49-8	C17639	Phenylpropanoids and polyketides	Flavonoids	Biflavonoids and polyflavonoids	Procyanidin B2	12.9308	17.1238	17.527
	C9H8O2	491-37-2		Shikimates and Phenylpropanoids	Flavonoids	Flavanones	4-Chromanone	0.0140497	0.0483462	0.0582078
	C20H20O5			Shikimates and Phenylpropanoids	Flavonoids	Flavanones	8-Prenylnaringenin	0.103375	0.186388	0.221456
HMDB0002670	C15H12O5		C00509	Shikimates and Phenylpropanoids	Flavonoids	Flavanones	Naringenin	0.155398	0.234134	0.231266
	C31H24O10			Shikimates and Phenylpropanoids	Flavonoids	Flavanones	3-[5,7-dihydroxy-2-(4-methoxyphenyl)-4-oxo-2,3-dihydrochromen-3-yl]-5,7-dihydroxy-2-(4-hydroxyphenyl)-2,3-dihydrochromen-4-one	1.49719	0.263582	0.288232
HMDB0038357	C30H28O12	76250-49-2		Shikimates and Phenylpropanoids	Flavonoids	Flavan-3-ols	Gambiriin_A2	0.0885608	0.163905	0.161695
HMDB0002780	C15H14O6	154-23-4	C06562	Phenylpropanoids and polyketides	Flavonoids	Flavans	Catechin	23.2564	32.5879	32.9994
	C15H14O6	18829-70-4		Phenylpropanoids and polyketides	Flavonoids	Flavans	(-)-Catechin	23.2564	32.5879	32.9994
HMDB0001871	C15H14O6	490-46-0	C09727	Phenylpropanoids and polyketides	Flavonoids	Flavans	Epicatechin	1.16358	1.91063	1.95865
HMDB0302404	C15H14O7	3371-27-5		Phenylpropanoids and polyketides	Flavonoids	Flavans	(-)-Gallocatechin	0.0217501	0.172951	0.210271
	C15H12O6	104125-36-2		Phenylpropanoids and polyketides	Flavonoids	Flavans	(2S)-2-(2,6-dihydroxyphenyl)-5,7-dihydroxy-chroman-4-one	0.197578	0.237531	0.263759
	C25H28O5	99217-63-7		Phenylpropanoids and polyketides	Flavonoids	Flavans	Kushenol A	0.082777	0.153642	0.189826
	C22H26O9			Phenylpropanoids and polyketides	Flavonoids	Flavonoid glycosides	1-[4-hydroxy-2-methoxy-6-[(2S,3R,4S,5S,6R)-3,4,5-trihydroxy-6-(hydroxymethyl)oxan-2-yl]oxyphenyl]-3-phenylpropan-1-one	0.109949	0.25798	0.288493
	C27H30O15	20310-89-8		Phenylpropanoids and polyketides	Flavonoids	Flavonoid glycosides	Saponarin	0.355768	0.747529	0.67611
HMDB0040673	C21H18O7	148719-61-3		Shikimates and Phenylpropanoids	Flavonoids	Flavones	Artonin_K	0.0477749	0.0736369	0.0757652
	C20H16O5			Shikimates and Phenylpropanoids	Flavonoids	Flavones	Carpachromene	0.0379173	0.101481	0.0972008
	C21H18O11		C10025	Shikimates and Phenylpropanoids	Flavonoids	Flavones	5,6-dihydroxy-4-oxo-2-phenyl-4H-chromen-7-yl beta-D-glucopyranosiduronic acid	0.0295201	0.0615995	0.0727059
	C20H16O7			Shikimates and Phenylpropanoids	Flavonoids	Flavones	Acacetin Diacetate	0.0025863	0.0397375	0.0583785
	C27H30O15			Shikimates and Phenylpropanoids	Flavonoids	Flavonols	2-(3,4-dihydroxyphenyl)-5-hydroxy-3,7-bis[[(2S,3R,4R,5R,6S)-3,4,5-trihydroxy-6-methyloxan-2-yl]oxy]chromen-4-one	0.0805636	0.170699	0.16084
HMDB0126576	C22H20O13			Shikimates and Phenylpropanoids	Flavonoids	Flavonols	6-[5,7-dihydroxy-2-(4-hydroxy-3-methoxyphenyl)-4-oxochromen-3-yl]oxy-3,4,5-trihydroxyoxane-2-carboxylic acid	0.0574911	0.0916962	0.104721
	C17H14O6			Shikimates and Phenylpropanoids	Flavonoids	Flavonols	Kumatakenin	0.0727376	0.333123	0.348748
HMDB0303613	C17H14O7			Shikimates and Phenylpropanoids	Flavonoids	Flavonols	4',5,7-trihydroxy-3,6-dimethoxyflavone	0.0508415	0.527684	0.383203
	C19H18O8			Shikimates and Phenylpropanoids	Flavonoids	Flavonols	Myricetin 3,7,3',4'-tetramethyl ether	0.792514	1.23052	1.26073
	C15H10O8		C04109	Shikimates and Phenylpropanoids	Flavonoids	Flavonols	Gossypetin	0.014649	0.0339085	0.0286556
HMDB0125371	C15H12O7		C01617	Shikimates and Phenylpropanoids	Flavonoids	Dihydroflavonols	Dihydroquercetin	0.0229735	0.0892522	0.074335
	C21H22O12			Shikimates and Phenylpropanoids	Flavonoids	Dihydroflavonols	(2R,3R)-2-(3,4-dihydroxyphenyl)-5,7-dihydroxy-3-[(2S,3R,4S,5S,6R)-3,4,5-trihydroxy-6-(hydroxymethyl)oxan-2-yl]oxy-2,3-dihydrochromen-4-one	0.315697	0.534098	0.843617
	C18H16O8			Shikimates and Phenylpropanoids	Flavonoids	Dihydroflavonols	3-O-acetylpadmatin	0.0240929	0.135054	0.082073
	C20H22O7			Shikimates and Phenylpropanoids	Flavonoids	Chalcones	Rubone	0.0965884	0.234602	0.226227
HMDB0253968	C18H14O4			Shikimates and Phenylpropanoids	Flavonoids	Chalcones	pongamol	0.0670195	0.215022	0.257007
HMDB0030851	C21H24O11			Shikimates and Phenylpropanoids	Flavonoids	Chalcones	Aspalathin	0.0153128	0.261647	0.147233
	C30H28O12			Shikimates and Phenylpropanoids	Flavonoids	Chalcones	[(2R,3S,4S,5R,6S)-6-[2,3-dihydroxy-4-[(E)-3-(4-hydroxyphenyl)prop-2-enoyl]phenoxy]-3,4,5-trihydroxyoxan-2-yl]methyl (E)-3-(4-hydroxyphenyl)prop-2-enoate	14.5828	23.1349	23.0833
	C20H20O5			Shikimates and Phenylpropanoids	Flavonoids	Chalcones	Licodione base + 3O, 2Prenyl	0.0485246	0.0942767	0.109874
	C15H12O3			Shikimates and Phenylpropanoids	Flavonoids	Chalcones	2',4'-Dihydroxychalcone	1.04106	0.723752	0.907077
	C30H28O9			Shikimates and Phenylpropanoids	Flavonoids	Chalcones	Gemichalcone_C	0.108894	0.198672	0.174619
	C30H28O8			Shikimates and Phenylpropanoids	Flavonoids	Chalcones	Gemichalcone_A	0.11407	0.191921	0.171781
	C19H16O3			Shikimates and Phenylpropanoids	Flavonoids	Chalcones	Purpuritenin_A	0.0558334	0.00326482	0.0462193
HMDB0037599	C20H20O7	17290-70-9		Phenylpropanoids and polyketides	Flavonoids	O-methylated flavonoids	Isosinensetin	0.0784704	0.168258	0.157698
	C18H18O5	38302-15-7		Phenylpropanoids and polyketides	Flavonoids	O-methylated flavonoids	(2S)-5,7-dimethoxy-2-(4-methoxyphenyl)chroman-4-one	0.0196438	0.0616837	0.00634472
