# Supplementary material for: The ETHYLENE RESPONSE FACTOR6-GRETCHEN HAGEN3.5 module regulates rooting and heat tolerance in Dimocarpus longan
Source: Plant Physiol. 2025 Mar 19;197(3):kiaf096. doi: 10.1093/plphys/kiaf096 (PMC11950727; doi:10.1093/plphys/kiaf096)
Supplement: kiaf096_Supplementary_Data [file kiaf096_supplementary_data.zip › TableS9.xlsx]

## Sheet: Sheet1
Table S9 Metabolites related to lignin biosynthesis in DlERF6 overexpression and DlGH3.5 RNAi roots in response to heat stress.
HMDB	Formula	CAS	Super.Class	Class	MS2 name	WT	DlERF6 OE	GH3.5-RNAi
	C20H24O6	27003-73-2	Lignans, neolignans and related compounds	Furanoid lignans	Tetrahydrofuran lignans	4.63677	13.1333	18.0956
HMDB0141782	C10H10O3	20649-42-7	Benzenoids	Phenols	Coniferaldehyde	19.4884	34.7672	31.7095
	C20H22O6	4263-88-1	Lignans, neolignans and related compounds	Furanoid lignans	Pinoresinol	5.49917	9.25876	15.2263
HMDB0035698	C20H22O6	580-72-3	Lignans, neolignans and related compounds	Furanoid lignans	Matairesinol	3.48266	12.7814	24.5347
HMDB0001964	C9H8O4	501-16-6	Phenylpropanoids and polyketides	Cinnamic acids and derivatives	Caffeic acid	4.77037	7.42501	10.1736
HMDB0012915	C10H12O3	458-35-5	Shikimates and Phenylpropanoids	Phenylpropanoids	Coniferol-1	0	1.06099	3.71152
HMDB0141782	C10H10O3		Shikimates and Phenylpropanoids	Phenylpropanoids	Coniferyl aldehyde-1	2.91769	5.77115	6.78805
HMDB0258301	C11H12O4		Shikimates and Phenylpropanoids	Phenylpropanoids	Sinapoyl aldehyde	6.49386	6.92889	6.81124
	C22H26O6	526-06-7	Lignans, neolignans and related compounds	Furanoid lignans	eudesmin	29.6837	27.4324	24.5746
					5-Hydroxyferulic acid methyl ester	0.806868	1.42013	1.46896
HMDB0012915	C10H12O3	458-35-5	Shikimates and Phenylpropanoids	Phenylpropanoids	Coniferol-2	0	1.06099	3.71152
HMDB0141782	C10H10O3		Shikimates and Phenylpropanoids	Phenylpropanoids	Coniferyl aldehyde-2	2.91769	5.77115	6.78805
HMDB0003441	C9H8O		Shikimates and Phenylpropanoids	Phenylpropanoids	Cinnamaldehyde	7.53016	20.9598	16.5234
